# Supplementary material for: Whey Proteins–Zinc Oxide Bionanocomposite as Antibacterial Films
Source: Pharmaceutics. 2021 Sep 8;13(9):1426. doi: 10.3390/pharmaceutics13091426 (PMC8466345; doi:10.3390/pharmaceutics13091426)
Supplement: Supplementary file 1 [file pharmaceutics-13-01426-s001.zip]

Archive with 1 entries (1 files):
- pharmaceutics-1342597-supplementary.pdf
